# Supplementary material for: Cancer-associated fibroblast-derived extracellular vesicles facilitate metastasis in hepatocellular carcinoma by delivering CTGF
Source: Cell Oncol (Dordr). 2025 Jul 1;48(5):1413–32. doi: 10.1007/s13402-025-01085-2 (PMC12528347; doi:10.1007/s13402-025-01085-2)
Supplement: Supplementary file 2 — Supplementary Material 2 [file 13402_2025_1085_MOESM2_ESM.xls]

## Sheet: 导出的csv
Table S3 Differentially expressed proteins between CAFs-exo and NFs-exo identifies by proteomics analysis
	CAF1	CAF2	NF1	NF2	CAF1/NF1	pvalue1	CAF2/NF2	pvalue2	all_pvalue	all_ratio
CTGF	1.975	1.753	0.584	0.573	3.382	1.64e-06	3.059	2.86e-06	2.25e-06	3.2205
ITIH2	1.473	1.655	0.641	0.616	2.298	0.000656	2.687	0.00484	0.002748	2.4925
C4B	1.426	1.306	0.766	0.426	1.862	0.0237	3.066	0.00758	0.01564	2.464
VIM	1.718	1.676	0.959	0.886	1.791	2.47e-05	1.892	1.75e-05	2.11e-05	1.8415
APOH	1.797	1.108	0.834	0.933	2.155	0.000898	1.188	0.0272	0.014049	1.6715
IGFBP3	1.498	1.383	0.876	0.852	1.71	3.68e-08	1.623	4.61e-06	2.3234e-06	1.6665
FABP1	1.566	1.323	0.823	0.967	1.903	5.84e-05	1.368	0.0031	0.0015792	1.6355
ANXA1	1.139	1.104	0.705	0.687	1.616	0.00106	1.607	3.95e-06	0.000531975	1.6115
CFAP100	1.231	1.154	0.783	0.824	1.572	0.0121	1.4	0.0365	0.0243	1.486
TF	1.426	1.21	0.916	0.878	1.557	1.73e-05	1.378	5.94e-08	8.6797e-06	1.4675
C7	1.301	1.258	0.864	0.893	1.506	0.000263	1.409	0.00216	0.0012115	1.4575
A2M	1.366	1.287	0.917	0.913	1.49	0.0549	1.41	0.00206	0.02848	1.45
MT1E	1.451	1.505	1.01	1.032	1.437	0.002	1.458	0.00444	0.00322	1.4475
MMP1	1.648	1.519	1.106	1.094	1.49	0.000242	1.388	6.59e-08	0.000121033	1.439
PLG	1.363	1.244	0.896	0.922	1.521	0.00254	1.349	2.75e-07	0.00127014	1.435
MST1	1.286	1.316	0.964	0.894	1.334	0.003	1.472	0.000521	0.0017605	1.403
FN1	1.541	1.441	1.059	1.07	1.455	2.8e-07	1.347	3.7e-05	1.864e-05	1.401
COTL1	1.231	1.143	0.799	0.907	1.541	0.00114	1.26	0.0426	0.02187	1.4005
ENPP2	1.407	1.275	0.958	0.959	1.469	0.0134	1.33	0.0412	0.0273	1.3995
LTF	1.301	1.24	0.916	0.952	1.42	1.62e-12	1.303	5.55e-16	8.10278e-13	1.3615
FMOD	1.274	1.219	0.949	0.898	1.342	0.054	1.357	0.00188	0.02794	1.3495
LUM	1.398	1.196	0.952	1.001	1.468	0.0218	1.195	0.0368	0.0293	1.3315
GSN	1.322	1.212	0.949	0.97	1.393	8.1e-15	1.249	3.83e-06	1.915e-06	1.321
RGN	1.405	1.165	0.952	1.017	1.476	0.0189	1.146	0.000756	0.009828	1.311
PROS1	1.308	1.185	0.941	0.966	1.39	0.00618	1.227	0.0415	0.02384	1.3085
ANXA2	1.111	1.082	0.791	0.894	1.405	0.000256	1.21	0.003	0.001628	1.3075
RBP4	1.224	1.225	0.921	0.958	1.329	0.000919	1.279	0.0206	0.0107595	1.304
IGFBP2	1.273	1.284	1.015	0.971	1.254	0.0042	1.322	2.42e-06	0.00210121	1.288
CHIA	1.242	1.224	0.96	0.969	1.294	0.0205	1.263	0.00184	0.01117	1.2785
KRT10	1.131	1.04	0.851	0.893	1.329	1.09e-06	1.165	0.00318	0.00159055	1.247
CLEC3B	1.24	1.153	0.967	0.974	1.282	1.6e-07	1.184	0.00426	0.00213008	1.233
TIMP1	1.033	0.897	1.329	1.355	0.777	0.0027	0.662	1.27e-06	0.00135063	0.7195
TAGLN	1.124	1.039	1.49	1.638	0.754	2.9e-08	0.634	6.06e-10	1.4803e-08	0.694
CTHRC1	0.96	0.885	1.44	1.421	0.667	0.00488	0.623	0.0242	0.01454	0.645
TGFBI	0.852	0.924	1.4	1.424	0.609	0.00572	0.649	0.0514	0.02856	0.629
PPIE	0.853	0.828	1.328	1.357	0.642	0.000175	0.61	0.000196	0.0001855	0.626
IL6	1.038	1.024	1.603	1.736	0.648	0.00538	0.59	0.00558	0.00548	0.619
QSOX1	0.941	0.946	1.51	1.547	0.623	0.0638	0.612	0.00616	0.03498	0.6175
COL4A2	0.838	0.918	1.426	1.431	0.588	9.73e-05	0.642	0.00442	0.00225865	0.615
SERPINE1	0.911	1.023	1.606	1.581	0.567	1.27e-07	0.647	4.91e-09	6.5955e-08	0.607
HBA1	1.133	0.953	1.816	1.7	0.624	0.000821	0.561	0.00104	0.0009305	0.5925
IGFBP5	0.963	0.965	1.696	1.606	0.568	6.66e-16	0.601	4.44e-16	5.55e-16	0.5845
COL3A1	0.879	0.828	1.483	1.563	0.593	1.13e-08	0.53	2.81e-09	7.055e-09	0.5615
FBN1	0.959	0.905	1.655	1.666	0.579	0.00634	0.543	0.0235	0.01492	0.561
COL1A2	0.9	0.925	1.629	1.692	0.552	1e-32	0.547	1e-32	1e-32	0.5495
PXDN	0.853	0.752	1.506	1.434	0.566	0.00572	0.524	0.00432	0.00502	0.545
COL4A1	0.825	0.829	1.717	1.63	0.48	4.02e-05	0.509	1.88e-05	2.95e-05	0.4945
INHBA	0.832	0.848	1.732	1.716	0.48	3.99e-05	0.494	0.000496	0.00026795	0.487
COL1A1	0.876	0.832	1.766	1.766	0.496	1e-32	0.471	1e-32	1e-32	0.4835
FAM83B	0.745	0.759	1.491	1.709	0.5	0.0882	0.444	0.00496	0.04658	0.472
CXCL1	0.793	0.835	1.694	1.77	0.468	0.00654	0.472	9.99e-05	0.00331995	0.47
MMP2	0.728	0.716	1.699	1.809	0.428	9.85e-07	0.396	0.000317	0.000158993	0.412
CXCL6	0.523	0.595	2.288	2.152	0.229	4.21e-05	0.276	6.38e-07	2.1369e-05	0.2525
MMP3	0.374	0.432	2.363	2.369	0.158	2.57e-06	0.182	1.64e-08	1.2932e-06	0.17
