# Supplementary material for: Cancer-associated fibroblast-derived extracellular vesicles facilitate metastasis in hepatocellular carcinoma by delivering CTGF
Source: Cell Oncol (Dordr). 2025 Jul 1;48(5):1413–32. doi: 10.1007/s13402-025-01085-2 (PMC12528347; doi:10.1007/s13402-025-01085-2)
Supplement: Supplementary file 3 — Supplementary Material 3 [file 13402_2025_1085_MOESM3_ESM.xlsx]

## Sheet: Table S4-1
NOTCH1 interface residue(s):		Hydrogen Bonds(Å)			CTGF interface residue(s):		Hydrogen Bonds(Å)			NOTCH1-CTGF interface residue pair(s):			Hydrogen Bonds(Å)
ASN 272A 4.909					THR 2A 4.116					272A	-	98A	4.909
GLN 282A 2.730					VAL 14A 3.188					282A	-	98A	3.524
TYR 283A 4.418					VAL 15A 3.447					282A	-	99A	2.73
GLU 286A 3.429					LEU 16A 4.934					283A	-	99A	4.418
ASP 289A 3.083					LEU 17A 2.808					286A	-	81A	4.365
CYS 291A 4.497					ALA 18A 3.409					286A	-	83A	4.576
GLN 292A 1.356					LEU 19A 1.676					286A	-	100A	4.32
PRO 295A 3.928					CYS 20A 3.084					286A	-	101A	3.429
ASN 296A 2.525					SER 21A 0.424					286A	-	128A	4.982
GLN 299A 2.799					ARG 22A 2.993					289A	-	87A	3.727
ASN 300A 1.676					PRO 23A 2.542					289A	-	90A	3.083
GLY 301A 3.079					ALA 24A 2.525					291A	-	90A	4.497
TRP 319A 4.040					VAL 25A 3.919					292A	-	84A	4.953
SER 325A 3.251					GLY 26A 4.777					292A	-	87A	4.947
THR 513A 2.123					GLN 27A 2.310					292A	-	90A	1.356
GLY 514A 4.622					ASN 28A 1.671					295A	-	24A	3.928
TYR 519A 3.322					SER 30A 2.983					295A	-	25A	4.215
ASP 520A 4.138					CYS 33A 3.774					295A	-	26A	4.777
VAL 521A 4.915					ARG 34A 1.866					296A	-	22A	2.993
LYS 534A 4.924					CYS 35A 4.310					296A	-	23A	2.542
CYS 733A 4.236					ASP 37A 2.890					296A	-	24A	2.525
PRO 735A 4.116					PRO 41A 4.907					296A	-	25A	3.919
PRO 964A 3.670					ARG 42A 2.123					299A	-	19A	2.799
ALA 965A 2.890					GLY 46A 4.924					299A	-	20A	3.084
GLY 966A 1.866					VAL 50A 3.717					299A	-	22A	4.372
PHE 967A 3.639					LEU 51A 3.277					300A	-	19A	1.676
THR 976A 2.097					CYS 54A 3.588					300A	-	22A	3.224
ASP 978A 2.391					GLY 55A 2.208					301A	-	22A	3.079
SER 982A 3.703					CYS 56A 3.461					319A	-	15A	4.247
PHE 985A 2.983					ARG 58A 4.049					319A	-	19A	4.04
ASN 986A 3.830					ARG 71A 2.290					325A	-	16A	4.934
ASN 995A 3.126					PRO 76A 4.532					325A	-	19A	3.251
PHE 997A 4.939					PHE 81A 4.365					513A	-	42A	2.123
GLY 1007A 3.921					HIS 83A 4.576					514A	-	42A	4.622
SER 1008A 4.164					PHE 84A 4.953					519A	-	41A	4.907
TYR 1009A 1.671					PRO 87A 3.727					519A	-	42A	3.322
GLN 1011A 2.310					ARG 90A 1.356					520A	-	42A	4.138
HIS 1012A 4.407					LYS 91A 3.921					521A	-	42A	4.915
VAL 1115A 3.665					LYS 98A 3.524					534A	-	46A	4.924
HIS 1122A 3.294					ASP 99A 2.730					733A	-	2A	4.236
ARG 1124A 2.414					GLY 100A 4.320					735A	-	2A	4.116
ASN 1148A 4.353					ALA 101A 3.429					964A	-	37A	3.67
GLY 1149A 4.983					ASP 128A 4.982					965A	-	34A	3.748
LEU 1180A 4.636					LYS 306A 2.995					965A	-	35A	4.31
HIS 1182A 3.277					CYS 307A 3.107					965A	-	37A	2.89
CYS 1184A 4.049					PRO 308A 2.414					966A	-	34A	1.866
GLN 1185A 4.773					ASP 309A 3.484					967A	-	34A	3.639
GLY 1187A 4.974					GLY 310A 3.070					976A	-	34A	2.097
GLY 1188A 4.149										978A	-	34A	2.391
THR 1189A 2.208										982A	-	30A	3.703
CYS 1190A 3.091										985A	-	27A	3.795
LEU 1191A 4.221										985A	-	28A	4.547
										985A	-	30A	2.983
										986A	-	27A	3.83
										995A	-	34A	3.126
										997A	-	71A	4.939
										1007A	-	91A	3.921
										1008A	-	28A	4.164
										1008A	-	91A	4.171
										1009A	-	28A	1.671
										1009A	-	71A	2.29
										1011A	-	27A	2.31
										1011A	-	28A	3.096
										1012A	-	27A	4.407
										1012A	-	91A	4.735
										1115A	-	306A	3.665
										1122A	-	306A	3.294
										1124A	-	306A	2.995
										1124A	-	307A	3.107
										1124A	-	308A	2.414
										1124A	-	309A	3.484
										1124A	-	310A	3.07
										1148A	-	20A	4.353
										1149A	-	20A	4.983
										1180A	-	76A	4.636
										1182A	-	50A	3.717
										1182A	-	51A	3.277
										1182A	-	76A	4.532
										1184A	-	58A	4.049
										1185A	-	58A	4.773
										1187A	-	56A	4.974
										1188A	-	51A	4.149
										1188A	-	55A	4.383
										1189A	-	33A	3.774
										1189A	-	51A	4.807
										1189A	-	54A	3.588
										1189A	-	55A	2.208
										1189A	-	56A	3.461
										1190A	-	51A	4.231
										1190A	-	54A	3.713
										1190A	-	55A	3.091
										1191A	-	54A	4.221

## Sheet: Table S4-2
NOTCH1 interface residue(s):	Binding Free Energy（kcal/mol）		CTGF interface residue(s):	Binding Free Energy（kcal/mol）
R-A-PHE-985	-3.99		L-B-ARG-34	-15.4
R-A-THR-976	-3.73		L-B-ARG-90	-11.53
R-A-TYR-519	-3.44		L-B-ARG-42	-7.04
R-A-ALA-965	-3.31		L-B-ARG-71	-6.33
R-A-SER-982	-3.1		L-B-LYS-98	-6.32
R-A-ASN-995	-3.03		L-B-ARG-22	-6.1
R-A-THR-1189	-2.64		L-B-ARG-58	-5.43
R-A-TYR-1009	-2.57		L-B-LYS-62	-5.35
R-A-HIE-1182	-2.34		L-B-ARG-10	-5.04
R-A-GLN-1011	-2.32		L-B-ARG-183	-5.04
R-A-ASN-1968	-2.03		L-B-LYS-78	-4.93
R-A-ASP-289	-2.01		L-B-ARG-111	-4.87
R-A-ASN-296	-1.98		L-B-LYS-91	-4.82
R-A-PRO-964	-1.82		L-B-ARG-342	-4.64
R-A-ARG-1124	-1.57		L-B-LYS-211	-4.26
R-A-GLN-292	-1.53		L-B-LYS-343	-4.15
R-A-HIE-1936	-1.42		L-B-LEU-19	-4.09
R-A-CYS-1190	-1.41		L-B-LYS-315	-3.93
R-A-ASP-978	-1.35		L-B-LYS-232	-3.82
R-A-TRP-319	-1.13		L-B-LYS-121	-3.7
R-A-CYS-1184	-1.01		L-B-ARG-240	-3.69
R-A-GLN-299	-1		L-B-LYS-155	-3.54
R-A-GLN-282	-0.96		L-B-LYS-314	-3.47
R-A-PRO-295	-0.93		L-B-ARG-235	-3.46
R-A-PRO-735	-0.91		L-B-THR-2	-3.45
R-A-ILE-1933	-0.83		L-B-ARG-153	-3.44
R-A-VAL-1964	-0.77		L-B-ARG-229	-3.36
R-A-GLU-326	-0.7		L-B-LYS-277	-3.33
R-A-GLU-1076	-0.67		L-B-LEU-51	-3.31
R-A-THR-513	-0.67		L-B-ARG-220	-3.3
R-A-ASP-2000	-0.61		L-B-LYS-252	-3.22
R-A-ASN-300	-0.54		L-B-LYS-159	-3.21
R-A-ASP-1087	-0.54		L-B-LYS-267	-3.21
R-A-ASP-1056	-0.52		L-B-ARG-280	-3.21
R-A-ASP-732	-0.51		L-B-ARG-291	-3.19
R-A-GLN-1185	-0.51		L-B-SER-30	-3.17
R-A-ASP-1116	-0.49		L-B-LYS-255	-3.15
R-A-GLU-1094	-0.48		L-B-ARG-152	-3.13
R-A-LEU-1191	-0.48		L-B-LYS-282	-3.13
R-A-GLY-1969	-0.47		L-B-LYS-321	-3.1
R-A-LEU-1180	-0.47		L-B-ARG-196	-3.08
R-A-GLU-1135	-0.46		L-B-ARG-258	-3.08
R-A-ASP-1013	-0.45		L-B-LYS-261	-3.08
R-A-ASP-1931	-0.45		L-B-LYS-251	-3.07
R-A-GLU-1016	-0.45		L-B-LYS-254	-3.05
R-A-ASP-1030	-0.44		L-B-ARG-142	-3.01
R-A-ASP-1136	-0.44		L-B-LYS-264	-3
R-A-ASP-330	-0.44		L-B-ARG-297	-2.97
R-A-ASP-734	-0.44		L-B-LYS-170	-2.87
R-A-ASP-1139	-0.42		L-B-SER-21	-2.5
R-A-ASP-1943	-0.42		L-B-PRO-23	-2.28
R-A-GLU-352	-0.42		L-B-LEU-17	-2.25
R-A-ASP-1871	-0.41		L-B-ALA-18	-2.25
R-A-ASP-1944	-0.41		L-B-VAL-14	-2.18
R-A-ASP-724	-0.41		L-B-GLY-55	-2.07
R-A-GLU-322	-0.41		L-B-ALA-24	-2.04
R-A-ASP-1103	-0.4		L-B-LEU-16	-1.99
R-A-GLU-708	-0.4		L-B-PRO-308	-1.96
R-A-ASP-1154	-0.39		L-B-VAL-15	-1.83
R-A-ASP-1912	-0.39		L-B-GLN-27	-1.8
R-A-GLU-1867	-0.39		L-B-PRO-76	-1.35
R-A-GLU-748	-0.39		L-B-VAL-50	-1.17
R-A-ASP-1876	-0.38		L-B-CYS-20	-1.1
R-A-ASP-329	-0.37		L-B-GLY-310	-0.98
R-A-ASP-702	-0.37		L-B-CYS-56	-0.9
R-A-ASP-743	-0.37		L-B-HIE-83	-0.86
R-A-GLU-711	-0.37		L-B-PHE-84	-0.83
R-A-GLU-981	-0.37		L-B-PHE-81	-0.77
R-A-ASP-1860	-0.36		L-B-ASN-28	-0.68
R-A-ASP-1905	-0.36		L-B-PRO-87	-0.65
R-A-ASP-323	-0.36		L-B-ALA-101	-0.61
R-A-ASP-1973	-0.35		L-B-PRO-36	-0.59
R-A-GLU-1980	-0.35		L-B-PRO-41	-0.51
R-A-ASP-366	-0.34		L-B-VAL-25	-0.44
R-A-ASP-380	-0.34		L-B-LYS-306	-0.4
R-A-ASP-762	-0.34		L-B-PRO-73	-0.39
R-A-GLU-1979	-0.34		L-B-ALA-45	-0.35
R-A-VAL-1115	-0.34		L-B-CYS-33	-0.28
R-A-ASP-1890	-0.33		L-B-PRO-32	-0.22
R-A-GLU-1140	-0.33		L-B-VAL-11	-0.13
R-A-GLU-1847	-0.33		L-B-GLY-46	-0.13
R-A-GLU-416	-0.33		L-B-GLY-100	-0.12
R-A-GLU-750	-0.33		L-B-ALA-12	-0.08
R-A-ASP-672	-0.32		L-B-PRO-44	-0.07
R-A-ASP-992	-0.32		L-B-ASN-225	-0.05
R-A-GLU-673	-0.32		L-B-ALA-61	-0.04
R-A-GLU-698	-0.32		L-B-VAL-109	-0.04
R-A-ASP-1018	-0.31		L-B-GLN-123	-0.04
R-A-ASP-1823	-0.31		L-B-CYS-124	-0.04
R-A-ASP-1830	-0.31		L-B-LEU-236	-0.04
R-A-ASP-687	-0.31		L-B-VAL-239	-0.04
R-A-GLN-1147	-0.31		L-B-LEU-246	-0.04
R-A-GLU-1211	-0.31		L-B-ASN-249	-0.04
R-A-GLU-1989	-0.31		L-B-CYS-292	-0.04
R-A-GLU-442	-0.31		L-B-VAL-59	-0.03
R-A-PHE-967	-0.31		L-B-SER-112	-0.03
R-A-PRO-977	-0.31		L-B-TYR-122	-0.03
R-A-ASP-1843	-0.3		L-B-SER-234	-0.03
R-A-ASP-344	-0.3		L-B-MET-238	-0.03
R-A-ASP-444	-0.3		L-B-CYS-256	-0.03
R-A-ASP-461	-0.3		L-B-PHE-283	-0.03
R-A-GLU-1819	-0.3		L-B-VAL-286	-0.03
R-A-GLU-1822	-0.3		L-B-CYS-329	-0.03
R-A-GLU-407	-0.3		L-B-GLY-106	-0.02
R-A-GLU-686	-0.3		L-B-CYS-126	-0.02
R-A-ASP-1798	-0.29		L-B-LEU-136	-0.02
R-A-ASP-406	-0.29		L-B-TRP-164	-0.02
R-A-GLU-1175	-0.29		L-B-PRO-190	-0.02
R-A-GLY-301	-0.29		L-B-ALA-197	-0.02
R-A-ASP-1791	-0.28		L-B-ASN-198	-0.02
R-A-ASP-1907	-0.28		L-B-VAL-201	-0.02
R-A-ASP-404	-0.28		L-B-THR-203	-0.02
R-A-GLU-1993	-0.28		L-B-SER-207	-0.02
R-A-GLU-465	-0.28		L-B-THR-212	-0.02
R-A-ASP-134	-0.27		L-B-GLY-214	-0.02
R-A-ASP-1758	-0.27		L-B-THR-219	-0.02
R-A-ASP-1938	-0.27		L-B-ALA-226	-0.02
R-A-GLU-1174	-0.27		L-B-SER-227	-0.02
R-A-GLU-1745	-0.27		L-B-GLY-253	-0.02
R-A-GLU-1820	-0.27		L-B-THR-300	-0.02
R-A-GLU-1821	-0.27		L-B-CYS-323	-0.02
R-A-GLU-375	-0.27		L-B-CYS-325	-0.02
R-A-GLU-429	-0.27		L-B-PHE-13	-0.01
R-A-GLU-447	-0.27		L-B-GLY-65	-0.01
R-A-GLU-655	-0.27		L-B-CYS-68	-0.01
R-A-GLU-659	-0.27		L-B-PHE-116	-0.01
R-A-SER-325	-0.27		L-B-SER-118	-0.01
R-A-ASP-1538	-0.26		L-B-THR-125	-0.01
R-A-ASP-1755	-0.26		L-B-LEU-143	-0.01
R-A-ASP-1771	-0.26		L-B-PRO-157	-0.01
R-A-ASP-652	-0.26		L-B-PRO-169	-0.01
R-A-GLU-151	-0.26		L-B-GLY-189	-0.01
R-A-GLU-1545	-0.26		L-B-CYS-199	-0.01
R-A-GLU-1746	-0.26		L-B-VAL-221	-0.01
R-A-GLU-1814	-0.26		L-B-CYS-228	-0.01
R-A-GLU-290	-0.26		L-B-GLN-233	-0.01
R-A-LEU-1113	-0.26		L-B-THR-259	-0.01
R-A-TRP-1733	-0.26		L-B-ILE-266	-0.01
R-A-ASP-1222	-0.25		L-B-PHE-268	-0.01
R-A-ASP-1549	-0.25		L-B-THR-294	-0.01
R-A-ASP-170	-0.25		L-B-THR-298	-0.01
R-A-ASP-1768	-0.25		L-B-PRO-302	-0.01
R-A-ASP-1788	-0.25		L-B-MET-317	-0.01
R-A-ASP-636	-0.25		L-B-ILE-320	-0.01
R-A-ASP-643	-0.25		L-B-PRO-330	-0.01
R-A-ASP-649	-0.25		L-B-ILE-335	-0.01
R-A-ASP-800	-0.25		L-B-CYS-57	0
R-A-GLU-1517	-0.25		L-B-GLN-63	0
R-A-GLU-190	-0.25		L-B-LEU-64	0
R-A-GLU-475	-0.25		L-B-CYS-95	0
R-A-GLU-973	-0.25		L-B-ILE-104	0
R-A-GLY-1784	-0.25		L-B-GLY-113	0
R-A-SER-983	-0.25		L-B-GLN-117	0
R-A-THR-980	-0.25		L-B-CYS-120	0
R-A-ASP-1525	-0.24		L-B-MET-139	0
R-A-ASP-1552	-0.24		L-B-VAL-141	0
R-A-ASP-1752	-0.24		L-B-PRO-146	0
R-A-ASP-1754	-0.24		L-B-PHE-150	0
R-A-ASP-1786	-0.24		L-B-PRO-151	0
R-A-ASP-266	-0.24		L-B-VAL-154	0
R-A-ASP-456	-0.24		L-B-GLY-158	0
R-A-ASP-635	-0.24		L-B-CYS-161	0
R-A-ASP-801	-0.24		L-B-CYS-166	0
R-A-GLU-1555	-0.24		L-B-THR-187	0
R-A-GLU-248	-0.24		L-B-ILE-195	0
R-A-GLU-278	-0.24		L-B-THR-204	0
R-A-GLU-480	-0.24		L-B-TRP-206	0
R-A-GLU-523	-0.24		L-B-CYS-209	0
R-A-GLU-773	-0.24		L-B-SER-210	0
R-A-GLU-786	-0.24		L-B-GLY-216	0
R-A-LEU-536	-0.24		L-B-ILE-217	0
R-A-ASP-1530	-0.23		L-B-SER-218	0
R-A-ASP-1534	-0.23		L-B-ASN-223	0
R-A-ASP-251	-0.23		L-B-PRO-241	0
R-A-GLU-1257	-0.23		L-B-PRO-260	0
R-A-GLU-1547	-0.23		L-B-ILE-262	0
R-A-GLU-173	-0.23		L-B-THR-288	0
R-A-GLU-1738	-0.23		L-B-GLY-290	0
R-A-GLU-247	-0.23		L-B-PRO-295	0
R-A-GLU-631	-0.23		L-B-VAL-312	0
R-A-ASP-110	-0.22		L-B-PHE-319	0
R-A-ASP-1259	-0.22		L-B-SER-338	0
R-A-ASP-1269	-0.22		L-B-TYR-341	0
R-A-ASP-1512	-0.22		L-B-PRO-8	0.01
R-A-ASP-1646	-0.22		L-B-CYS-29	0.01
R-A-ASP-1736	-0.22		L-B-VAL-47	0.01
R-A-ASP-484	-0.22		L-B-GLY-93	0.01
R-A-GLU-1262	-0.22		L-B-PHE-105	0.01
R-A-GLU-1587	-0.22		L-B-GLY-107	0.01
R-A-GLU-556	-0.22		L-B-THR-108	0.01
R-A-SER-1008	-0.22		L-B-ALA-130	0.01
R-A-ASP-1216	-0.21		L-B-MET-134	0.01
R-A-ASP-1282	-0.21		L-B-PRO-135	0.01
R-A-ASP-1509	-0.21		L-B-PRO-144	0.01
R-A-ASP-1960	-0.21		L-B-SER-145	0.01
R-A-ASP-558	-0.21		L-B-CYS-148	0.01
R-A-ASP-612	-0.21		L-B-PRO-149	0.01
R-A-ASP-614	-0.21		L-B-PHE-188	0.01
R-A-ASP-944	-0.21		L-B-THR-193	0.01
R-A-GLU-1286	-0.21		L-B-ALA-208	0.01
R-A-GLU-1297	-0.21		L-B-LEU-230	0.01
R-A-GLU-1559	-0.21		L-B-ILE-250	0.01
R-A-GLU-507	-0.21		L-B-LEU-270	0.01
R-A-GLU-598	-0.21		L-B-ALA-281	0.01
R-A-ASP-1215	-0.2		L-B-CYS-284	0.01
R-A-ASP-1494	-0.2		L-B-HIE-296	0.01
R-A-ASP-1498	-0.2		L-B-VAL-303	0.01
R-A-ASP-1663	-0.2		L-B-ASN-316	0.01
R-A-ASP-499	-0.2		L-B-HIE-326	0.01
R-A-ASP-574	-0.2		L-B-TYR-327	0.01
R-A-ASP-95	-0.2		L-B-ASN-328	0.01
R-A-ASP-957	-0.2		L-B-GLY-331	0.01
R-A-GLU-116	-0.2		L-B-LEU-339	0.01
R-A-GLU-1644	-0.2		L-B-ALA-3	0.02
R-A-GLU-208	-0.2		L-B-GLY-132	0.02
R-A-GLU-234	-0.2		L-B-CYS-137	0.02
R-A-GLU-485	-0.2		L-B-SER-138	0.02
R-A-GLU-561	-0.2		L-B-CYS-160	0.02
R-A-GLU-819	-0.2		L-B-VAL-165	0.02
R-A-GLU-940	-0.2		L-B-GLN-172	0.02
R-A-ASP-1601	-0.19		L-B-LEU-184	0.02
R-A-ASP-230	-0.19		L-B-PRO-192	0.02
R-A-ASP-560	-0.19		L-B-MET-194	0.02
R-A-ASP-563	-0.19		L-B-LEU-200	0.02
R-A-ASP-565	-0.19		L-B-CYS-242	0.02
R-A-ASP-841	-0.19		L-B-ILE-257	0.02
R-A-ASP-937	-0.19		L-B-CYS-287	0.02
R-A-ASP-954	-0.19		L-B-CYS-293	0.02
R-A-GLU-1333	-0.19		L-B-THR-299	0.02
R-A-GLU-1338	-0.19		L-B-LEU-301	0.02
R-A-GLU-840	-0.19		L-B-PHE-305	0.02
R-A-LEU-1965	-0.19		L-B-CYS-307	0.02
R-A-ASP-1340	-0.18		L-B-MET-313	0.02
R-A-ASP-1431	-0.18		L-B-MET-318	0.02
R-A-ASP-1477	-0.18		L-B-THR-322	0.02
R-A-ASP-252	-0.18		L-B-ALA-324	0.02
R-A-ASP-520	-0.18		L-B-PHE-336	0.02
R-A-ASP-924	-0.18		L-B-GLY-31	0.03
R-A-GLU-1254	-0.18		L-B-ILE-92	0.03
R-A-GLU-1374	-0.18		L-B-VAL-94	0.03
R-A-GLU-1396	-0.18		L-B-THR-96	0.03
R-A-GLU-1400	-0.18		L-B-TYR-110	0.03
R-A-GLU-1575	-0.18		L-B-SER-119	0.03
R-A-GLU-1689	-0.18		L-B-VAL-131	0.03
R-A-GLU-843	-0.18		L-B-CYS-133	0.03
R-A-GLU-935	-0.18		L-B-LEU-156	0.03
R-A-GLU-936	-0.18		L-B-GLN-202	0.03
R-A-ASP-1421	-0.17		L-B-CYS-213	0.03
R-A-ASP-1467	-0.17		L-B-THR-222	0.03
R-A-ASP-1470	-0.17		L-B-GLY-285	0.03
R-A-ASP-76	-0.17		L-B-TYR-340	0.03
R-A-ASP-901	-0.17		L-B-MET-344	0.03
R-A-ASP-916	-0.17		L-B-MET-348	0.03
R-A-GLU-1439	-0.17		L-B-LEU-67	0.04
R-A-GLU-1684	-0.17		L-B-CYS-103	0.04
R-A-GLU-1692	-0.17		L-B-GLY-129	0.04
R-A-GLU-30	-0.17		L-B-CYS-237	0.04
R-A-GLU-593	-0.17		L-B-ALA-244	0.04
R-A-GLU-835	-0.17		L-B-MET-276	0.04
R-A-HIE-1012	-0.17		L-B-TYR-279	0.04
R-A-PHE-997	-0.17		L-B-SER-115	0.05
R-A-PRO-1183	-0.17		L-B-LEU-127	0.05
R-A-VAL-1939	-0.17		L-B-MET-215	0.05
R-A-ASP-1449	-0.16		L-B-SER-263	0.05
R-A-ASP-1632	-0.16		L-B-CYS-273	0.05
R-A-ASP-1635	-0.16		L-B-THR-278	0.05
R-A-ASP-51	-0.16		L-B-GLY-346	0.05
R-A-ASP-70	-0.16		L-B-CYS-60	0.06
R-A-ASP-899	-0.16		L-B-HIE-77	0.06
R-A-ASP-902	-0.16		L-B-PRO-265	0.06
R-A-GLU-1438	-0.16		L-B-SER-48	0.07
R-A-GLU-1442	-0.16		L-B-PRO-102	0.08
R-A-GLU-1615	-0.16		L-B-ASN-333	0.08
R-A-GLU-1617	-0.16		L-B-THR-69	0.09
R-A-GLU-548	-0.16		L-B-SER-271	0.09
R-A-GLU-897	-0.16		L-B-PRO-39	0.11
R-A-GLY-1188	-0.16		L-B-GLY-79	0.11
R-A-TYR-283	-0.16		L-B-CYS-82	0.11
R-A-ASP-861	-0.15		L-B-ALA-88	0.11
R-A-GLU-1445	-0.15		L-B-GLY-272	0.11
R-A-GLU-1448	-0.15		L-B-TYR-345	0.11
R-A-GLU-1616	-0.15		L-B-ALA-4	0.12
R-A-GLU-21	-0.15		L-B-MET-6	0.12
R-A-GLU-36	-0.15		L-B-THR-274	0.12
R-A-GLU-859	-0.15		L-B-SER-275	0.12
R-A-GLU-864	-0.15		L-B-VAL-9	0.13
R-A-VAL-1240	-0.15		L-B-CYS-43	0.13
R-A-ASP-537	-0.14		L-B-LEU-49	0.13
R-A-GLU-1628	-0.14		L-B-ALA-40	0.14
R-A-LEU-9	-0.14		L-B-LEU-80	0.15
R-A-TRP-1630	-0.14		L-B-CYS-74	0.16
R-A-ASP-1238	-0.12		L-B-GLY-7	0.17
R-A-SER-996	-0.12		L-B-CYS-35	0.17
R-A-PRO-1202	-0.11		L-B-GLY-26	0.18
R-A-VAL-521	-0.1		L-B-ALA-97	0.18
R-A-GLU-1178	-0.09		L-B-SER-5	0.19
R-A-THR-285	-0.09		L-B-CYS-54	0.24
R-A-GLY-1149	-0.08		L-B-SER-86	0.26
R-A-GLY-966	-0.08		L-B-ASN-89	0.28
R-A-ALA-1937	-0.07		L-B-GLY-53	0.3
R-A-ASN-327	-0.07		L-B-GLY-85	0.32
R-A-GLU-1926	-0.07		L-B-ALA-174	2.47
R-A-TYR-1167	-0.07		L-B-ASP-186	2.47
R-A-VAL-346	-0.07		L-B-GLU-185	2.52
R-A-CYS-324	-0.06		L-B-THR-173	2.54
R-A-GLY-993	-0.06		L-B-ASP-171	2.72
R-A-LEU-1932	-0.06		L-B-ASP-147	2.76
R-A-CYS-733	-0.05		L-B-GLU-168	2.76
R-A-GLY-514	-0.05		L-B-ASP-191	2.76
R-A-PRO-1194	-0.05		L-B-ASP-167	3
R-A-LEU-293	-0.04		L-B-ASP-224	3.17
R-A-VAL-1963	-0.04		L-B-GLU-205	3.2
R-A-ALA-1970	-0.03		L-B-GLU-163	3.27
R-A-ASN-1934	-0.03		L-B-ASP-289	3.29
R-A-ILE-328	-0.03		L-B-ASP-140	3.4
R-A-ALA-1961	-0.02		L-B-GLU-231	3.43
R-A-CYS-1210	-0.02		L-B-GLU-162	3.54
R-A-LEU-1000	-0.02		L-B-GLU-248	3.71
R-A-MET-294	-0.02		L-B-GLU-247	3.74
R-A-PRO-1002	-0.02		L-B-GLU-304	3.81
R-A-THR-962	-0.02		L-B-GLU-337	3.87
R-A-ALA-1995	-0.01		L-B-ASP-332	3.94
R-A-ALA-297	-0.01		L-B-ASP-334	4
R-A-ALA-721	-0.01		L-B-ASP-245	4.03
R-A-ALA-950	-0.01		L-B-ALA-349	4.12
R-A-ASN-1793	-0.01		L-B-ASP-347	4.3
R-A-ASN-1840	-0.01		L-B-GLU-311	4.33
R-A-ASN-1877	-0.01		L-B-GLU-269	4.5
R-A-ASN-1940	-0.01		L-B-GLU-114	4.77
R-A-ASN-365	-0.01		L-B-GLU-243	4.8
R-A-CYS-984	-0.01		L-B-ASP-309	4.83
R-A-GLN-1896	-0.01		L-B-GLU-66	5.46
R-A-GLY-1846	-0.01		L-B-ASP-128	5.46
R-A-GLY-739	-0.01		L-B-ASP-75	5.57
R-A-HIE-1729	-0.01		L-B-ASP-99	5.69
R-A-HIE-1951	-0.01		L-B-ASP-72	6.13
R-A-ILE-1212	-0.01		L-B-ASP-52	6.23
R-A-ILE-1897	-0.01		L-B-GLU-70	7.52
R-A-ILE-1918	-0.01		L-B-GLU-38	7.63
R-A-ILE-744	-0.01		L-B-ASP-37	8.17
R-A-LEU-1023	-0.01
R-A-LEU-1084	-0.01
R-A-LEU-1950	-0.01
R-A-LEU-1983	-0.01
R-A-LEU-516	-0.01
R-A-PHE-1895	-0.01
R-A-PHE-337	-0.01
R-A-PRO-1078	-0.01
R-A-PRO-1089	-0.01
R-A-PRO-509	-0.01
R-A-SER-1809	-0.01
R-A-SER-968	-0.01
R-A-THR-280	-0.01
R-A-THR-320	-0.01
R-A-VAL-1014	-0.01
R-A-VAL-288	-0.01
R-A-ALA-1097	0
R-A-ALA-11	0
R-A-ALA-1127	0
R-A-ALA-1270	0
R-A-ALA-1289	0
R-A-ALA-1315	0
R-A-ALA-1317	0
R-A-ALA-1321	0
R-A-ALA-133	0
R-A-ALA-1330	0
R-A-ALA-1335	0
R-A-ALA-1341	0
R-A-ALA-137	0
R-A-ALA-1379	0
R-A-ALA-1410	0
R-A-ALA-142	0
R-A-ALA-1428	0
R-A-ALA-1440	0
R-A-ALA-1450	0
R-A-ALA-1463	0
R-A-ALA-1504	0
R-A-ALA-1516	0
R-A-ALA-152	0
R-A-ALA-1544	0
R-A-ALA-1554	0
R-A-ALA-1562	0
R-A-ALA-1563	0
R-A-ALA-1602	0
R-A-ALA-1626	0
R-A-ALA-1627	0
R-A-ALA-1653	0
R-A-ALA-1661	0
R-A-ALA-1665	0
R-A-ALA-1666	0
R-A-ALA-1670	0
R-A-ALA-1672	0
R-A-ALA-1685	0
R-A-ALA-1697	0
R-A-ALA-1705	0
R-A-ALA-1706	0
R-A-ALA-1707	0
R-A-ALA-1708	0
R-A-ALA-1769	0
R-A-ALA-1770	0
R-A-ALA-1776	0
R-A-ALA-1778	0
R-A-ALA-1787	0
R-A-ALA-1806	0
R-A-ALA-1824	0
R-A-ALA-1826	0
R-A-ALA-1836	0
R-A-ALA-1849	0
R-A-ALA-1853	0
R-A-ALA-1854	0
R-A-ALA-1861	0
R-A-ALA-1862	0
R-A-ALA-1868	0
R-A-ALA-1870	0
R-A-ALA-1885	0
R-A-ALA-1891	0
R-A-ALA-1903	0
R-A-ALA-1954	0
R-A-ALA-1962	0
R-A-ALA-1987	0
R-A-ALA-200	0
R-A-ALA-236	0
R-A-ALA-263	0
R-A-ALA-31	0
R-A-ALA-32	0
R-A-ALA-347	0
R-A-ALA-367	0
R-A-ALA-37	0
R-A-ALA-388	0
R-A-ALA-400	0
R-A-ALA-412	0
R-A-ALA-418	0
R-A-ALA-43	0
R-A-ALA-457	0
R-A-ALA-487	0
R-A-ALA-577	0
R-A-ALA-6	0
R-A-ALA-616	0
R-A-ALA-63	0
R-A-ALA-638	0
R-A-ALA-657	0
R-A-ALA-675	0
R-A-ALA-75	0
R-A-ALA-78	0
R-A-ALA-788	0
R-A-ALA-803	0
R-A-ALA-816	0
R-A-ALA-82	0
R-A-ALA-823	0
R-A-ALA-826	0
R-A-ALA-874	0
R-A-ALA-889	0
R-A-ALA-921	0
R-A-ALA-942	0
R-A-ALA-97	0
R-A-ASN-101	0
R-A-ASN-105	0
R-A-ASN-1218	0
R-A-ASN-1232	0
R-A-ASN-1233	0
R-A-ASN-1261	0
R-A-ASN-1266	0
R-A-ASN-1275	0
R-A-ASN-1281	0
R-A-ASN-1301	0
R-A-ASN-1310	0
R-A-ASN-1319	0
R-A-ASN-1339	0
R-A-ASN-1351	0
R-A-ASN-1387	0
R-A-ASN-139	0
R-A-ASN-1391	0
R-A-ASN-1413	0
R-A-ASN-143	0
R-A-ASN-1452	0
R-A-ASN-1460	0
R-A-ASN-1461	0
R-A-ASN-1474	0
R-A-ASN-1476	0
R-A-ASN-1481	0
R-A-ASN-1502	0
R-A-ASN-1521	0
R-A-ASN-1542	0
R-A-ASN-1579	0
R-A-ASN-1595	0
R-A-ASN-1647	0
R-A-ASN-1678	0
R-A-ASN-172	0
R-A-ASN-1817	0
R-A-ASN-189	0
R-A-ASN-1976	0
R-A-ASN-1977	0
R-A-ASN-206	0
R-A-ASN-221	0
R-A-ASN-245	0
R-A-ASN-249	0
R-A-ASN-25	0
R-A-ASN-33	0
R-A-ASN-371	0
R-A-ASN-374	0
R-A-ASN-378	0
R-A-ASN-382	0
R-A-ASN-385	0
R-A-ASN-413	0
R-A-ASN-423	0
R-A-ASN-451	0
R-A-ASN-455	0
R-A-ASN-482	0
R-A-ASN-53	0
R-A-ASN-531	0
R-A-ASN-540	0
R-A-ASN-595	0
R-A-ASN-597	0
R-A-ASN-615	0
R-A-ASN-62	0
R-A-ASN-629	0
R-A-ASN-633	0
R-A-ASN-668	0
R-A-ASN-670	0
R-A-ASN-677	0
R-A-ASN-681	0
R-A-ASN-690	0
R-A-ASN-713	0
R-A-ASN-715	0
R-A-ASN-727	0
R-A-ASN-745	0
R-A-ASN-747	0
R-A-ASN-752	0
R-A-ASN-756	0
R-A-ASN-783	0
R-A-ASN-785	0
R-A-ASN-790	0
R-A-ASN-794	0
R-A-ASN-808	0
R-A-ASN-832	0
R-A-ASN-863	0
R-A-ASN-878	0
R-A-ASN-895	0
R-A-ASN-906	0
R-A-ASN-910	0
R-A-ASN-919	0
R-A-ASN-939	0
R-A-ASN-96	0
R-A-CYS-103	0
R-A-CYS-1037	0
R-A-CYS-1055	0
R-A-CYS-1066	0
R-A-CYS-1077	0
R-A-CYS-109	0
R-A-CYS-1093	0
R-A-CYS-1134	0
R-A-CYS-119	0
R-A-CYS-121	0
R-A-CYS-1217	0
R-A-CYS-1230	0
R-A-CYS-1236	0
R-A-CYS-1247	0
R-A-CYS-1256	0
R-A-CYS-1263	0
R-A-CYS-1268	0
R-A-CYS-1276	0
R-A-CYS-1285	0
R-A-CYS-1287	0
R-A-CYS-1296	0
R-A-CYS-130	0
R-A-CYS-1303	0
R-A-CYS-1308	0
R-A-CYS-1314	0
R-A-CYS-1326	0
R-A-CYS-1328	0
R-A-CYS-1337	0
R-A-CYS-1344	0
R-A-CYS-1349	0
R-A-CYS-1355	0
R-A-CYS-136	0
R-A-CYS-1364	0
R-A-CYS-1366	0
R-A-CYS-1375	0
R-A-CYS-1383	0
R-A-CYS-1389	0
R-A-CYS-1395	0
R-A-CYS-1406	0
R-A-CYS-1408	0
R-A-CYS-141	0
R-A-CYS-1417	0
R-A-CYS-1441	0
R-A-CYS-1446	0
R-A-CYS-1455	0
R-A-CYS-1459	0
R-A-CYS-1464	0
R-A-CYS-147	0
R-A-CYS-1471	0
R-A-CYS-1482	0
R-A-CYS-1488	0
R-A-CYS-1497	0
R-A-CYS-1501	0
R-A-CYS-1506	0
R-A-CYS-1513	0
R-A-CYS-1520	0
R-A-CYS-1528	0
R-A-CYS-1537	0
R-A-CYS-1541	0
R-A-CYS-1546	0
R-A-CYS-1553	0
R-A-CYS-156	0
R-A-CYS-158	0
R-A-CYS-16	0
R-A-CYS-1650	0
R-A-CYS-1657	0
R-A-CYS-167	0
R-A-CYS-1717	0
R-A-CYS-174	0
R-A-CYS-1789	0
R-A-CYS-1808	0
R-A-CYS-181	0
R-A-CYS-187	0
R-A-CYS-196	0
R-A-CYS-198	0
R-A-CYS-207	0
R-A-CYS-214	0
R-A-CYS-219	0
R-A-CYS-225	0
R-A-CYS-23	0
R-A-CYS-235	0
R-A-CYS-237	0
R-A-CYS-246	0
R-A-CYS-253	0
R-A-CYS-264	0
R-A-CYS-29	0
R-A-CYS-336	0
R-A-CYS-351	0
R-A-CYS-353	0
R-A-CYS-362	0
R-A-CYS-368	0
R-A-CYS-373	0
R-A-CYS-379	0
R-A-CYS-38	0
R-A-CYS-390	0
R-A-CYS-392	0
R-A-CYS-40	0
R-A-CYS-401	0
R-A-CYS-408	0
R-A-CYS-415	0
R-A-CYS-421	0
R-A-CYS-430	0
R-A-CYS-432	0
R-A-CYS-441	0
R-A-CYS-448	0
R-A-CYS-453	0
R-A-CYS-459	0
R-A-CYS-468	0
R-A-CYS-470	0
R-A-CYS-479	0
R-A-CYS-486	0
R-A-CYS-49	0
R-A-CYS-497	0
R-A-CYS-55	0
R-A-CYS-555	0
R-A-CYS-562	0
R-A-CYS-567	0
R-A-CYS-572	0
R-A-CYS-581	0
R-A-CYS-583	0
R-A-CYS-592	0
R-A-CYS-599	0
R-A-CYS-60	0
R-A-CYS-604	0
R-A-CYS-610	0
R-A-CYS-619	0
R-A-CYS-621	0
R-A-CYS-630	0
R-A-CYS-637	0
R-A-CYS-642	0
R-A-CYS-647	0
R-A-CYS-656	0
R-A-CYS-658	0
R-A-CYS-66	0
R-A-CYS-667	0
R-A-CYS-674	0
R-A-CYS-679	0
R-A-CYS-685	0
R-A-CYS-694	0
R-A-CYS-696	0
R-A-CYS-705	0
R-A-CYS-722	0
R-A-CYS-742	0
R-A-CYS-749	0
R-A-CYS-754	0
R-A-CYS-760	0
R-A-CYS-769	0
R-A-CYS-771	0
R-A-CYS-780	0
R-A-CYS-787	0
R-A-CYS-79	0
R-A-CYS-792	0
R-A-CYS-798	0
R-A-CYS-807	0
R-A-CYS-809	0
R-A-CYS-81	0
R-A-CYS-818	0
R-A-CYS-825	0
R-A-CYS-830	0
R-A-CYS-836	0
R-A-CYS-847	0
R-A-CYS-849	0
R-A-CYS-858	0
R-A-CYS-865	0
R-A-CYS-870	0
R-A-CYS-876	0
R-A-CYS-885	0
R-A-CYS-887	0
R-A-CYS-896	0
R-A-CYS-90	0
R-A-CYS-903	0
R-A-CYS-908	0
R-A-CYS-914	0
R-A-CYS-923	0
R-A-CYS-925	0
R-A-CYS-934	0
R-A-CYS-941	0
R-A-CYS-952	0
R-A-CYS-955	0
R-A-CYS-98	0
R-A-GLN-1049	0
R-A-GLN-1098	0
R-A-GLN-1274	0
R-A-GLN-1278	0
R-A-GLN-131	0
R-A-GLN-132	0
R-A-GLN-1376	0
R-A-GLN-1392	0
R-A-GLN-1447	0
R-A-GLN-1458	0
R-A-GLN-146	0
R-A-GLN-1484	0
R-A-GLN-1487	0
R-A-GLN-1500	0
R-A-GLN-1514	0
R-A-GLN-1519	0
R-A-GLN-1526	0
R-A-GLN-1539	0
R-A-GLN-1576	0
R-A-GLN-1605	0
R-A-GLN-1606	0
R-A-GLN-1649	0
R-A-GLN-1652	0
R-A-GLN-1656	0
R-A-GLN-1659	0
R-A-GLN-1687	0
R-A-GLN-169	0
R-A-GLN-1698	0
R-A-GLN-1728	0
R-A-GLN-1731	0
R-A-GLN-1756	0
R-A-GLN-176	0
R-A-GLN-1761	0
R-A-GLN-1764	0
R-A-GLN-1765	0
R-A-GLN-1783	0
R-A-GLN-18	0
R-A-GLN-1834	0
R-A-GLN-1841	0
R-A-GLN-1975	0
R-A-GLN-220	0
R-A-GLN-244	0
R-A-GLN-403	0
R-A-GLN-431	0
R-A-GLN-434	0
R-A-GLN-454	0
R-A-GLN-462	0
R-A-GLN-467	0
R-A-GLN-50	0
R-A-GLN-602	0
R-A-GLN-611	0
R-A-GLN-795	0
R-A-GLN-838	0
R-A-GLN-854	0
R-A-GLN-856	0
R-A-GLN-877	0
R-A-GLN-888	0
R-A-GLU-1735	0
R-A-GLY-1033	0
R-A-GLY-1042	0
R-A-GLY-1045	0
R-A-GLY-106	0
R-A-GLY-1063	0
R-A-GLY-107	0
R-A-GLY-1234	0
R-A-GLY-124	0
R-A-GLY-1250	0
R-A-GLY-1258	0
R-A-GLY-127	0
R-A-GLY-1272	0
R-A-GLY-1290	0
R-A-GLY-1293	0
R-A-GLY-13	0
R-A-GLY-1302	0
R-A-GLY-1305	0
R-A-GLY-1311	0
R-A-GLY-1312	0
R-A-GLY-1323	0
R-A-GLY-1331	0
R-A-GLY-1334	0
R-A-GLY-1345	0
R-A-GLY-1352	0
R-A-GLY-1353	0
R-A-GLY-1358	0
R-A-GLY-1368	0
R-A-GLY-1372	0
R-A-GLY-1385	0
R-A-GLY-1386	0
R-A-GLY-1393	0
R-A-GLY-1414	0
R-A-GLY-1425	0
R-A-GLY-1426	0
R-A-GLY-1427	0
R-A-GLY-1429	0
R-A-GLY-144	0
R-A-GLY-145	0
R-A-GLY-1451	0
R-A-GLY-1465	0
R-A-GLY-1468	0
R-A-GLY-1469	0
R-A-GLY-1495	0
R-A-GLY-1505	0
R-A-GLY-1510	0
R-A-GLY-1518	0
R-A-GLY-1535	0
R-A-GLY-1540	0
R-A-GLY-1550	0
R-A-GLY-1564	0
R-A-GLY-1604	0
R-A-GLY-1613	0
R-A-GLY-1629	0
R-A-GLY-1638	0
R-A-GLY-164	0
R-A-GLY-1669	0
R-A-GLY-1675	0
R-A-GLY-1716	0
R-A-GLY-1718	0
R-A-GLY-1730	0
R-A-GLY-175	0
R-A-GLY-179	0
R-A-GLY-1796	0
R-A-GLY-1799	0
R-A-GLY-1810	0
R-A-GLY-1811	0
R-A-GLY-1812	0
R-A-GLY-1816	0
R-A-GLY-1835	0
R-A-GLY-184	0
R-A-GLY-185	0
R-A-GLY-1879	0
R-A-GLY-1893	0
R-A-GLY-192	0
R-A-GLY-20	0
R-A-GLY-204	0
R-A-GLY-222	0
R-A-GLY-223	0
R-A-GLY-229	0
R-A-GLY-240	0
R-A-GLY-243	0
R-A-GLY-26	0
R-A-GLY-27	0
R-A-GLY-34	0
R-A-GLY-356	0
R-A-GLY-359	0
R-A-GLY-376	0
R-A-GLY-386	0
R-A-GLY-395	0
R-A-GLY-398	0
R-A-GLY-41	0
R-A-GLY-411	0
R-A-GLY-419	0
R-A-GLY-42	0
R-A-GLY-426	0
R-A-GLY-435	0
R-A-GLY-438	0
R-A-GLY-46	0
R-A-GLY-464	0
R-A-GLY-473	0
R-A-GLY-476	0
R-A-GLY-538	0
R-A-GLY-549	0
R-A-GLY-552	0
R-A-GLY-570	0
R-A-GLY-575	0
R-A-GLY-586	0
R-A-GLY-589	0
R-A-GLY-607	0
R-A-GLY-608	0
R-A-GLY-624	0
R-A-GLY-627	0
R-A-GLY-64	0
R-A-GLY-645	0
R-A-GLY-653	0
R-A-GLY-661	0
R-A-GLY-664	0
R-A-GLY-676	0
R-A-GLY-682	0
R-A-GLY-683	0
R-A-GLY-688	0
R-A-GLY-691	0
R-A-GLY-699	0
R-A-GLY-73	0
R-A-GLY-736	0
R-A-GLY-757	0
R-A-GLY-758	0
R-A-GLY-766	0
R-A-GLY-774	0
R-A-GLY-777	0
R-A-GLY-796	0
R-A-GLY-804	0
R-A-GLY-815	0
R-A-GLY-833	0
R-A-GLY-834	0
R-A-GLY-84	0
R-A-GLY-852	0
R-A-GLY-855	0
R-A-GLY-87	0
R-A-GLY-873	0
R-A-GLY-881	0
R-A-GLY-882	0
R-A-GLY-890	0
R-A-GLY-893	0
R-A-GLY-911	0
R-A-GLY-912	0
R-A-GLY-917	0
R-A-GLY-928	0
R-A-GLY-931	0
R-A-GLY-969	0
R-A-HIE-1284	0
R-A-HIE-1291	0
R-A-HIE-1418	0
R-A-HIE-1462	0
R-A-HIE-1496	0
R-A-HIE-1531	0
R-A-HIE-1536	0
R-A-HIE-1556	0
R-A-HIE-157	0
R-A-HIE-1583	0
R-A-HIE-1593	0
R-A-HIE-1603	0
R-A-HIE-1621	0
R-A-HIE-163	0
R-A-HIE-1700	0
R-A-HIE-1759	0
R-A-HIE-1766	0
R-A-HIE-183	0
R-A-HIE-1851	0
R-A-HIE-188	0
R-A-HIE-1884	0
R-A-HIE-1911	0
R-A-HIE-202	0
R-A-HIE-233	0
R-A-HIE-338	0
R-A-HIE-363	0
R-A-HIE-478	0
R-A-HIE-554	0
R-A-HIE-568	0
R-A-HIE-590	0
R-A-HIE-591	0
R-A-HIE-606	0
R-A-HIE-67	0
R-A-HIE-680	0
R-A-HIE-701	0
R-A-HIE-719	0
R-A-HIE-872	0
R-A-HIE-880	0
R-A-HIE-886	0
R-A-HIE-909	0
R-A-ILE-1300	0
R-A-ILE-1325	0
R-A-ILE-1356	0
R-A-ILE-1419	0
R-A-ILE-1432	0
R-A-ILE-1437	0
R-A-ILE-155	0
R-A-ILE-1608	0
R-A-ILE-1623	0
R-A-ILE-1640	0
R-A-ILE-1645	0
R-A-ILE-1679	0
R-A-ILE-1683	0
R-A-ILE-1805	0
R-A-ILE-1828	0
R-A-ILE-1832	0
R-A-ILE-1874	0
R-A-ILE-250	0
R-A-ILE-369	0
R-A-ILE-389	0
R-A-ILE-422	0
R-A-ILE-443	0
R-A-ILE-463	0
R-A-ILE-469	0
R-A-ILE-559	0
R-A-ILE-596	0
R-A-ILE-632	0
R-A-ILE-651	0
R-A-ILE-669	0
R-A-ILE-671	0
R-A-ILE-689	0
R-A-ILE-784	0
R-A-ILE-799	0
R-A-ILE-862	0
R-A-ILE-900	0
R-A-ILE-918	0
R-A-ILE-938	0
R-A-ILE-970	0
R-A-LEU-111	0
R-A-LEU-112	0
R-A-LEU-1137	0
R-A-LEU-114	0
R-A-LEU-1264	0
R-A-LEU-1347	0
R-A-LEU-1350	0
R-A-LEU-1365	0
R-A-LEU-1367	0
R-A-LEU-1384	0
R-A-LEU-1407	0
R-A-LEU-1415	0
R-A-LEU-1416	0
R-A-LEU-1420	0
R-A-LEU-1436	0
R-A-LEU-1443	0
R-A-LEU-1457	0
R-A-LEU-1473	0
R-A-LEU-148	0
R-A-LEU-1486	0
R-A-LEU-1507	0
R-A-LEU-1523	0
R-A-LEU-1551	0
R-A-LEU-1561	0
R-A-LEU-1566	0
R-A-LEU-1571	0
R-A-LEU-1577	0
R-A-LEU-1585	0
R-A-LEU-1588	0
R-A-LEU-1592	0
R-A-LEU-1618	0
R-A-LEU-1643	0
R-A-LEU-1668	0
R-A-LEU-1671	0
R-A-LEU-1674	0
R-A-LEU-1677	0
R-A-LEU-1699	0
R-A-LEU-1711	0
R-A-LEU-1712	0
R-A-LEU-1720	0
R-A-LEU-1721	0
R-A-LEU-1732	0
R-A-LEU-1737	0
R-A-LEU-1750	0
R-A-LEU-1753	0
R-A-LEU-1767	0
R-A-LEU-1772	0
R-A-LEU-180	0
R-A-LEU-1803	0
R-A-LEU-1813	0
R-A-LEU-1838	0
R-A-LEU-1850	0
R-A-LEU-1852	0
R-A-LEU-1865	0
R-A-LEU-1866	0
R-A-LEU-1906	0
R-A-LEU-1917	0
R-A-LEU-1945	0
R-A-LEU-1998	0
R-A-LEU-1999	0
R-A-LEU-238	0
R-A-LEU-24	0
R-A-LEU-360	0
R-A-LEU-361	0
R-A-LEU-364	0
R-A-LEU-4	0
R-A-LEU-410	0
R-A-LEU-425	0
R-A-LEU-433	0
R-A-LEU-460	0
R-A-LEU-492	0
R-A-LEU-498	0
R-A-LEU-5	0
R-A-LEU-56	0
R-A-LEU-582	0
R-A-LEU-618	0
R-A-LEU-622	0
R-A-LEU-634	0
R-A-LEU-648	0
R-A-LEU-706	0
R-A-LEU-726	0
R-A-LEU-793	0
R-A-LEU-8	0
R-A-LEU-810	0
R-A-LEU-811	0
R-A-LEU-822	0
R-A-LEU-83	0
R-A-LEU-867	0
R-A-LEU-89	0
R-A-LEU-91	0
R-A-LEU-926	0
R-A-LEU-94	0
R-A-LEU-99	0
R-A-MET-1572	0
R-A-MET-1607	0
R-A-MET-1634	0
R-A-MET-1702	0
R-A-MET-1774	0
R-A-MET-1777	0
R-A-MET-1790	0
R-A-MET-1804	0
R-A-MET-1878	0
R-A-MET-1910	0
R-A-MET-471	0
R-A-MET-666	0
R-A-MET-763	0
R-A-PHE-1231	0
R-A-PHE-1251	0
R-A-PHE-1283	0
R-A-PHE-1324	0
R-A-PHE-1332	0
R-A-PHE-1370	0
R-A-PHE-1377	0
R-A-PHE-1403	0
R-A-PHE-1412	0
R-A-PHE-1424	0
R-A-PHE-1475	0
R-A-PHE-1492	0
R-A-PHE-150	0
R-A-PHE-1508	0
R-A-PHE-1511	0
R-A-PHE-1532	0
R-A-PHE-1582	0
R-A-PHE-1584	0
R-A-PHE-1598	0
R-A-PHE-1609	0
R-A-PHE-162	0
R-A-PHE-1658	0
R-A-PHE-1667	0
R-A-PHE-1701	0
R-A-PHE-1709	0
R-A-PHE-1713	0
R-A-PHE-1714	0
R-A-PHE-1800	0
R-A-PHE-1831	0
R-A-PHE-241	0
R-A-PHE-428	0
R-A-PHE-44	0
R-A-PHE-466	0
R-A-PHE-579	0
R-A-PHE-620	0
R-A-PHE-692	0
R-A-PHE-775	0
R-A-PHE-845	0
R-A-PHE-85	0
R-A-PHE-922	0
R-A-PHE-929	0
R-A-PHE-933	0
R-A-PRO-1003	0
R-A-PRO-102	0
R-A-PRO-1021	0
R-A-PRO-1040	0
R-A-PRO-1046	0
R-A-PRO-1145	0
R-A-PRO-1219	0
R-A-PRO-122	0
R-A-PRO-1220	0
R-A-PRO-1223	0
R-A-PRO-1228	0
R-A-PRO-123	0
R-A-PRO-1248	0
R-A-PRO-1249	0
R-A-PRO-1267	0
R-A-PRO-1307	0
R-A-PRO-1329	0
R-A-PRO-135	0
R-A-PRO-1359	0
R-A-PRO-1362	0
R-A-PRO-1369	0
R-A-PRO-1373	0
R-A-PRO-1378	0
R-A-PRO-1382	0
R-A-PRO-1388	0
R-A-PRO-1397	0
R-A-PRO-14	0
R-A-PRO-140	0
R-A-PRO-1402	0
R-A-PRO-1409	0
R-A-PRO-1433	0
R-A-PRO-1434	0
R-A-PRO-1435	0
R-A-PRO-1444	0
R-A-PRO-1478	0
R-A-PRO-149	0
R-A-PRO-1522	0
R-A-PRO-1558	0
R-A-PRO-1573	0
R-A-PRO-1574	0
R-A-PRO-159	0
R-A-PRO-160	0
R-A-PRO-1610	0
R-A-PRO-1622	0
R-A-PRO-1633	0
R-A-PRO-165	0
R-A-PRO-1680	0
R-A-PRO-1693	0
R-A-PRO-1694	0
R-A-PRO-1695	0
R-A-PRO-1696	0
R-A-PRO-1751	0
R-A-PRO-1779	0
R-A-PRO-178	0
R-A-PRO-1781	0
R-A-PRO-1782	0
R-A-PRO-1797	0
R-A-PRO-1802	0
R-A-PRO-1825	0
R-A-PRO-1882	0
R-A-PRO-19	0
R-A-PRO-2	0
R-A-PRO-205	0
R-A-PRO-210	0
R-A-PRO-213	0
R-A-PRO-216	0
R-A-PRO-218	0
R-A-PRO-227	0
R-A-PRO-239	0
R-A-PRO-3	0
R-A-PRO-354	0
R-A-PRO-372	0
R-A-PRO-383	0
R-A-PRO-393	0
R-A-PRO-399	0
R-A-PRO-414	0
R-A-PRO-439	0
R-A-PRO-452	0
R-A-PRO-47	0
R-A-PRO-472	0
R-A-PRO-52	0
R-A-PRO-528	0
R-A-PRO-539	0
R-A-PRO-54	0
R-A-PRO-564	0
R-A-PRO-566	0
R-A-PRO-585	0
R-A-PRO-59	0
R-A-PRO-603	0
R-A-PRO-628	0
R-A-PRO-641	0
R-A-PRO-660	0
R-A-PRO-678	0
R-A-PRO-697	0
R-A-PRO-7	0
R-A-PRO-703	0
R-A-PRO-753	0
R-A-PRO-778	0
R-A-PRO-791	0
R-A-PRO-812	0
R-A-PRO-824	0
R-A-PRO-827	0
R-A-PRO-829	0
R-A-PRO-850	0
R-A-PRO-869	0
R-A-PRO-88	0
R-A-PRO-905	0
R-A-PRO-907	0
R-A-PRO-927	0
R-A-PRO-93	0
R-A-PRO-945	0
R-A-SER-1057	0
R-A-SER-1160	0
R-A-SER-1225	0
R-A-SER-1227	0
R-A-SER-126	0
R-A-SER-1265	0
R-A-SER-129	0
R-A-SER-1298	0
R-A-SER-1318	0
R-A-SER-1346	0
R-A-SER-1357	0
R-A-SER-1361	0
R-A-SER-138	0
R-A-SER-1380	0
R-A-SER-1381	0
R-A-SER-1399	0
R-A-SER-1401	0
R-A-SER-1423	0
R-A-SER-1456	0
R-A-SER-1472	0
R-A-SER-1485	0
R-A-SER-1493	0
R-A-SER-1499	0
R-A-SER-1503	0
R-A-SER-153	0
R-A-SER-1533	0
R-A-SER-1543	0
R-A-SER-1580	0
R-A-SER-1581	0
R-A-SER-1589	0
R-A-SER-161	0
R-A-SER-1639	0
R-A-SER-1654	0
R-A-SER-1655	0
R-A-SER-1660	0
R-A-SER-1673	0
R-A-SER-1676	0
R-A-SER-1688	0
R-A-SER-17	0
R-A-SER-1775	0
R-A-SER-1807	0
R-A-SER-1818	0
R-A-SER-1829	0
R-A-SER-1837	0
R-A-SER-1857	0
R-A-SER-1859	0
R-A-SER-1888	0
R-A-SER-193	0
R-A-SER-215	0
R-A-SER-217	0
R-A-SER-370	0
R-A-SER-377	0
R-A-SER-394	0
R-A-SER-402	0
R-A-SER-409	0
R-A-SER-427	0
R-A-SER-450	0
R-A-SER-488	0
R-A-SER-57	0
R-A-SER-571	0
R-A-SER-600	0
R-A-SER-601	0
R-A-SER-639	0
R-A-SER-640	0
R-A-SER-644	0
R-A-SER-665	0
R-A-SER-738	0
R-A-SER-776	0
R-A-SER-789	0
R-A-SER-80	0
R-A-SER-828	0
R-A-SER-839	0
R-A-SER-844	0
R-A-SER-846	0
R-A-SER-86	0
R-A-SER-868	0
R-A-SER-875	0
R-A-SER-892	0
R-A-SER-913	0
R-A-SER-943	0
R-A-SER-958	0
R-A-THR-100	0
R-A-THR-1038	0
R-A-THR-1044	0
R-A-THR-108	0
R-A-THR-113	0
R-A-THR-115	0
R-A-THR-1153	0
R-A-THR-1235	0
R-A-THR-1246	0
R-A-THR-1273	0
R-A-THR-1292	0
R-A-THR-1313	0
R-A-THR-1320	0
R-A-THR-1336	0
R-A-THR-1343	0
R-A-THR-1354	0
R-A-THR-1363	0
R-A-THR-1371	0
R-A-THR-1394	0
R-A-THR-1398	0
R-A-THR-1483	0
R-A-THR-1565	0
R-A-THR-1594	0
R-A-THR-166	0
R-A-THR-1662	0
R-A-THR-1690	0
R-A-THR-1757	0
R-A-THR-1763	0
R-A-THR-1780	0
R-A-THR-1801	0
R-A-THR-1815	0
R-A-THR-1842	0
R-A-THR-1845	0
R-A-THR-1848	0
R-A-THR-186	0
R-A-THR-201	0
R-A-THR-203	0
R-A-THR-22	0
R-A-THR-224	0
R-A-THR-228	0
R-A-THR-232	0
R-A-THR-242	0
R-A-THR-35	0
R-A-THR-358	0
R-A-THR-381	0
R-A-THR-391	0
R-A-THR-397	0
R-A-THR-424	0
R-A-THR-437	0
R-A-THR-483	0
R-A-THR-547	0
R-A-THR-551	0
R-A-THR-553	0
R-A-THR-578	0
R-A-THR-58	0
R-A-THR-580	0
R-A-THR-588	0
R-A-THR-594	0
R-A-THR-609	0
R-A-THR-625	0
R-A-THR-626	0
R-A-THR-646	0
R-A-THR-65	0
R-A-THR-663	0
R-A-THR-684	0
R-A-THR-693	0
R-A-THR-704	0
R-A-THR-740	0
R-A-THR-759	0
R-A-THR-770	0
R-A-THR-782	0
R-A-THR-797	0
R-A-THR-814	0
R-A-THR-817	0
R-A-THR-851	0
R-A-THR-857	0
R-A-THR-879	0
R-A-THR-898	0
R-A-THR-915	0
R-A-THR-92	0
R-A-THR-920	0
R-A-THR-932	0
R-A-THR-953	0
R-A-TRP-1081	0
R-A-TRP-125	0
R-A-TRP-1466	0
R-A-TRP-1479	0
R-A-TRP-1489	0
R-A-TRP-1548	0
R-A-TRP-1762	0
R-A-TRP-853	0
R-A-TYR-1035	0
R-A-TYR-117	0
R-A-TYR-1390	0
R-A-TYR-1404	0
R-A-TYR-1422	0
R-A-TYR-1491	0
R-A-TYR-1524	0
R-A-TYR-1527	0
R-A-TYR-154	0
R-A-TYR-1611	0
R-A-TYR-1612	0
R-A-TYR-1642	0
R-A-TYR-1681	0
R-A-TYR-1703	0
R-A-TYR-1833	0
R-A-TYR-1856	0
R-A-TYR-194	0
R-A-TYR-211	0
R-A-TYR-396	0
R-A-TYR-436	0
R-A-TYR-474	0
R-A-TYR-550	0
R-A-TYR-569	0
R-A-TYR-587	0
R-A-TYR-617	0
R-A-TYR-654	0
R-A-TYR-662	0
R-A-TYR-767	0
R-A-TYR-77	0
R-A-TYR-805	0
R-A-TYR-813	0
R-A-TYR-842	0
R-A-TYR-883	0
R-A-TYR-891	0
R-A-TYR-959	0
R-A-VAL-1052	0
R-A-VAL-1088	0
R-A-VAL-1091	0
R-A-VAL-1102	0
R-A-VAL-1221	0
R-A-VAL-1224	0
R-A-VAL-1237	0
R-A-VAL-1252	0
R-A-VAL-1260	0
R-A-VAL-1277	0
R-A-VAL-1280	0
R-A-VAL-1299	0
R-A-VAL-1316	0
R-A-VAL-1454	0
R-A-VAL-1557	0
R-A-VAL-1567	0
R-A-VAL-1568	0
R-A-VAL-1569	0
R-A-VAL-1570	0
R-A-VAL-1591	0
R-A-VAL-1596	0
R-A-VAL-1597	0
R-A-VAL-1636	0
R-A-VAL-1641	0
R-A-VAL-1651	0
R-A-VAL-1664	0
R-A-VAL-1686	0
R-A-VAL-1691	0
R-A-VAL-1704	0
R-A-VAL-171	0
R-A-VAL-1710	0
R-A-VAL-1715	0
R-A-VAL-1719	0
R-A-VAL-1748	0
R-A-VAL-1749	0
R-A-VAL-1792	0
R-A-VAL-1794	0
R-A-VAL-1827	0
R-A-VAL-1894	0
R-A-VAL-191	0
R-A-VAL-1942	0
R-A-VAL-197	0
R-A-VAL-212	0
R-A-VAL-231	0
R-A-VAL-265	0
R-A-VAL-384	0
R-A-VAL-39	0
R-A-VAL-405	0
R-A-VAL-445	0
R-A-VAL-449	0
R-A-VAL-45	0
R-A-VAL-477	0
R-A-VAL-481	0
R-A-VAL-557	0
R-A-VAL-576	0
R-A-VAL-68	0
R-A-VAL-69	0
R-A-VAL-709	0
R-A-VAL-74	0
R-A-VAL-755	0
R-A-VAL-768	0
R-A-VAL-802	0
R-A-VAL-820	0
R-A-VAL-821	0
R-A-VAL-848	0
R-A-VAL-860	0
R-A-VAL-866	0
R-A-VAL-956	0
R-A-ALA-1096	0.01
R-A-ALA-1105	0.01
R-A-ALA-1872	0.01
R-A-ALA-1886	0.01
R-A-ALA-1889	0.01
R-A-ALA-1908	0.01
R-A-ALA-1921	0.01
R-A-ALA-1955	0.01
R-A-ALA-1986	0.01
R-A-ALA-332	0.01
R-A-ALA-334	0.01
R-A-ALA-335	0.01
R-A-ALA-340	0.01
R-A-ALA-525	0.01
R-A-ASN-1047	0.01
R-A-ASN-1050	0.01
R-A-ASN-1062	0.01
R-A-ASN-446	0.01
R-A-ASN-494	0.01
R-A-ASN-710	0.01
R-A-ASN-741	0.01
R-A-ASN-779	0.01
R-A-ASN-951	0.01
R-A-CYS-1028	0.01
R-A-CYS-1032	0.01
R-A-CYS-1039	0.01
R-A-CYS-1048	0.01
R-A-CYS-1060	0.01
R-A-CYS-1075	0.01
R-A-CYS-1086	0.01
R-A-CYS-1108	0.01
R-A-CYS-1141	0.01
R-A-CYS-1152	0.01
R-A-CYS-1245	0.01
R-A-CYS-331	0.01
R-A-CYS-491	0.01
R-A-CYS-529	0.01
R-A-CYS-544	0.01
R-A-CYS-546	0.01
R-A-CYS-712	0.01
R-A-CYS-946	0.01
R-A-CYS-972	0.01
R-A-GLN-1109	0.01
R-A-GLN-1875	0.01
R-A-GLN-781	0.01
R-A-GLY-1080	0.01
R-A-GLY-1101	0.01
R-A-GLY-1158	0.01
R-A-GLY-1242	0.01
R-A-GLY-1253	0.01
R-A-GLY-1913	0.01
R-A-GLY-1946	0.01
R-A-GLY-1990	0.01
R-A-GLY-261	0.01
R-A-GLY-281	0.01
R-A-GLY-339	0.01
R-A-GLY-495	0.01
R-A-GLY-728	0.01
R-A-HIE-1053	0.01
R-A-HIE-1209	0.01
R-A-HIE-1839	0.01
R-A-HIE-355	0.01
R-A-HIE-417	0.01
R-A-HIE-971	0.01
R-A-ILE-1899	0.01
R-A-ILE-501	0.01
R-A-LEU-1051	0.01
R-A-LEU-1156	0.01
R-A-LEU-1898	0.01
R-A-LEU-1919	0.01
R-A-LEU-1985	0.01
R-A-LYS-1734	0.01
R-A-PHE-1742	0.01
R-A-PHE-1744	0.01
R-A-PHE-1984	0.01
R-A-PHE-349	0.01
R-A-PRO-1059	0.01
R-A-PRO-1143	0.01
R-A-PRO-1747	0.01
R-A-PRO-1982	0.01
R-A-PRO-254	0.01
R-A-PRO-276	0.01
R-A-PRO-490	0.01
R-A-PRO-716	0.01
R-A-SER-1034	0.01
R-A-SER-1058	0.01
R-A-SER-1079	0.01
R-A-SER-1132	0.01
R-A-SER-1244	0.01
R-A-SER-1722	0.01
R-A-SER-1869	0.01
R-A-SER-1991	0.01
R-A-SER-333	0.01
R-A-SER-489	0.01
R-A-SER-707	0.01
R-A-SER-714	0.01
R-A-SER-725	0.01
R-A-SER-751	0.01
R-A-SER-765	0.01
R-A-THR-1027	0.01
R-A-THR-1739	0.01
R-A-THR-1881	0.01
R-A-THR-1994	0.01
R-A-THR-458	0.01
R-A-THR-543	0.01
R-A-THR-764	0.01
R-A-THR-960	0.01
R-A-TRP-1952	0.01
R-A-TRP-737	0.01
R-A-TYR-1043	0.01
R-A-TYR-1085	0.01
R-A-TYR-1133	0.01
R-A-TYR-1155	0.01
R-A-TYR-1243	0.01
R-A-TYR-542	0.01
R-A-TYR-700	0.01
R-A-TYR-729	0.01
R-A-VAL-1104	0.01
R-A-VAL-1138	0.01
R-A-VAL-1170	0.01
R-A-VAL-1214	0.01
R-A-VAL-1887	0.01
R-A-VAL-1925	0.01
R-A-VAL-545	0.01
R-A-VAL-718	0.01
R-A-VAL-991	0.01
R-A-ALA-1941	0.02
R-A-ALA-1953	0.02
R-A-ALA-533	0.02
R-A-ASN-1195	0.02
R-A-ASN-1873	0.02
R-A-ASN-1901	0.02
R-A-CYS-1010	0.02
R-A-CYS-1017	0.02
R-A-CYS-1163	0.02
R-A-CYS-313	0.02
R-A-CYS-342	0.02
R-A-CYS-517	0.02
R-A-CYS-524	0.02
R-A-CYS-717	0.02
R-A-CYS-731	0.02
R-A-CYS-961	0.02
R-A-GLN-1041	0.02
R-A-GLN-1100	0.02
R-A-GLN-1206	0.02
R-A-GLN-1892	0.02
R-A-GLY-1025	0.02
R-A-GLY-1031	0.02
R-A-GLY-1064	0.02
R-A-GLY-1128	0.02
R-A-GLY-1131	0.02
R-A-GLY-1157	0.02
R-A-GLY-1169	0.02
R-A-GLY-1204	0.02
R-A-GLY-1241	0.02
R-A-GLY-1927	0.02
R-A-GLY-267	0.02
R-A-GLY-310	0.02
R-A-GLY-321	0.02
R-A-GLY-532	0.02
R-A-HIE-1110	0.02
R-A-ILE-1176	0.02
R-A-LEU-1107	0.02
R-A-LEU-1883	0.02
R-A-LEU-1923	0.02
R-A-MET-1928	0.02
R-A-PRO-1916	0.02
R-A-PRO-277	0.02
R-A-SER-1019	0.02
R-A-SER-1142	0.02
R-A-SER-526	0.02
R-A-THR-1120	0.02
R-A-THR-1130	0.02
R-A-THR-1904	0.02
R-A-THR-1914	0.02
R-A-THR-541	0.02
R-A-TRP-1054	0.02
R-A-TYR-1073	0.02
R-A-TYR-1129	0.02
R-A-TYR-1159	0.02
R-A-TYR-1992	0.02
R-A-TYR-350	0.02
R-A-VAL-1095	0.02
R-A-VAL-1164	0.02
R-A-VAL-1997	0.02
R-A-VAL-268	0.02
R-A-VAL-314	0.02
R-A-VAL-316	0.02
R-A-ALA-1165	0.03
R-A-ALA-1924	0.03
R-A-ASN-312	0.03
R-A-ASN-746	0.03
R-A-CYS-1001	0.03
R-A-CYS-1022	0.03
R-A-CYS-1161	0.03
R-A-CYS-1172	0.03
R-A-CYS-506	0.03
R-A-CYS-508	0.03
R-A-CYS-963	0.03
R-A-GLN-1029	0.03
R-A-GLN-518	0.03
R-A-GLY-1026	0.03
R-A-GLY-1083	0.03
R-A-GLY-1207	0.03
R-A-GLY-255	0.03
R-A-GLY-720	0.03
R-A-GLY-987	0.03
R-A-HIE-1121	0.03
R-A-MET-1974	0.03
R-A-PHE-504	0.03
R-A-SER-1090	0.03
R-A-SER-1092	0.03
R-A-SER-348	0.03
R-A-THR-1071	0.03
R-A-THR-1915	0.03
R-A-THR-1981	0.03
R-A-THR-341	0.03
R-A-THR-510	0.03
R-A-TRP-1067	0.03
R-A-VAL-1956	0.03
R-A-VAL-1959	0.03
R-A-ALA-1920	0.04
R-A-ASN-1015	0.04
R-A-ASN-1957	0.04
R-A-ASN-1958	0.04
R-A-ASN-269	0.04
R-A-ASN-502	0.04
R-A-CYS-1201	0.04
R-A-CYS-979	0.04
R-A-GLY-1004	0.04
R-A-GLY-1111	0.04
R-A-GLY-1166	0.04
R-A-GLY-262	0.04
R-A-GLY-309	0.04
R-A-GLY-511	0.04
R-A-GLY-949	0.04
R-A-HIE-343	0.04
R-A-HIE-515	0.04
R-A-SER-1948	0.04
R-A-THR-303	0.04
R-A-THR-527	0.04
R-A-THR-989	0.04
R-A-ALA-1949	0.05
R-A-ASN-1213	0.05
R-A-ASN-1971	0.05
R-A-ASN-256	0.05
R-A-ASN-317	0.05
R-A-ASP-1192	0.05
R-A-CYS-273	0.05
R-A-CYS-275	0.05
R-A-CYS-284	0.05
R-A-CYS-315	0.05
R-A-GLY-1007	0.05
R-A-HIE-1024	0.05
R-A-HIE-493	0.05
R-A-LEU-1929	0.05
R-A-SER-1935	0.05
R-A-THR-1082	0.05
R-A-THR-270	0.05
R-A-TYR-311	0.05
R-A-VAL-1208	0.05
R-A-ALA-1117	0.06
R-A-ALA-1150	0.06
R-A-ASN-1171	0.06
R-A-ASN-306	0.06
R-A-ASN-974	0.06
R-A-CYS-1179	0.06
R-A-CYS-258	0.06
R-A-CYS-535	0.06
R-A-CYS-990	0.06
R-A-CYS-999	0.06
R-A-GLN-1068	0.06
R-A-GLN-505	0.06
R-A-GLU-503	0.06
R-A-GLY-1112	0.06
R-A-GLY-318	0.06
R-A-GLY-988	0.06
R-A-HIE-1168	0.06
R-A-LEU-1193	0.06
R-A-LEU-1966	0.06
R-A-PHE-1005	0.06
R-A-PHE-512	0.06
R-A-SER-1173	0.06
R-A-ASN-272	0.07
R-A-ASN-948	0.07
R-A-ASP-522	0.07
R-A-CYS-304	0.07
R-A-GLN-1239	0.07
R-A-GLY-1118	0.07
R-A-SER-1181	0.07
R-A-SER-1200	0.07
R-A-THR-1006	0.07
R-A-THR-1151	0.07
R-A-TYR-1197	0.07
R-A-ASN-1186	0.08
R-A-CYS-1146	0.08
R-A-GLN-1126	0.08
R-A-THR-1196	0.08
R-A-THR-1205	0.08
R-A-THR-307	0.08
R-A-TYR-271	0.08
R-A-ASN-1119	0.09
R-A-ASN-986	0.09
R-A-GLY-302	0.09
R-A-SER-1144	0.09
R-A-ASP-287	0.1
R-A-CYS-1123	0.1
R-A-CYS-1125	0.1
R-A-THR-998	0.1
R-A-TRP-279	0.1
R-A-ASN-975	0.11
R-A-CYS-1199	0.11
R-A-HIE-1070	0.11
R-A-THR-1069	0.11
R-A-ASN-257	0.12
R-A-CYS-291	0.12
R-A-GLN-1020	0.12
R-A-ASN-260	0.13
R-A-GLN-1072	0.13
R-A-ALA-10	0.14
R-A-ARG-12	0.14
R-A-ARG-1625	0.14
R-A-CYS-1114	0.14
R-A-HIE-305	0.14
R-A-LYS-1624	0.14
R-A-MET-1	0.14
R-A-ARG-15	0.15
R-A-ARG-1619	0.15
R-A-ARG-48	0.15
R-A-ARG-831	0.15
R-A-ARG-884	0.15
R-A-LEU-1631	0.15
R-A-LYS-1620	0.15
R-A-ARG-1614	0.16
R-A-ARG-1637	0.16
R-A-ARG-71	0.16
R-A-ARG-72	0.16
R-A-ARG-871	0.16
R-A-ARG-894	0.16
R-A-LYS-1453	0.16
R-A-ARG-1348	0.17
R-A-ARG-1405	0.17
R-A-ARG-1430	0.17
R-A-ARG-904	0.17
R-A-LYS-1411	0.17
R-A-LYS-1480	0.17
R-A-LYS-28	0.17
R-A-ARG-1342	0.18
R-A-ARG-837	0.18
R-A-GLY-1187	0.18
R-A-LYS-1304	0.18
R-A-LYS-1306	0.18
R-A-LYS-1309	0.18
R-A-LYS-1490	0.18
R-A-LYS-1682	0.18
R-A-ARG-1322	0.19
R-A-ARG-1578	0.19
R-A-ARG-182	0.19
R-A-ARG-199	0.19
R-A-ARG-584	0.19
R-A-ARG-930	0.19
R-A-LYS-1599	0.19
R-A-LYS-573	0.19
R-A-LYS-61	0.19
R-A-ARG-1279	0.2
R-A-ARG-1294	0.2
R-A-ARG-209	0.2
R-A-ARG-226	0.2
R-A-LYS-1327	0.2
R-A-ARG-1295	0.21
R-A-ARG-1360	0.21
R-A-ARG-1600	0.21
R-A-LYS-177	0.21
R-A-LYS-500	0.21
R-A-ARG-1590	0.22
R-A-ARG-496	0.22
R-A-ARG-613	0.22
R-A-ILE-994	0.22
R-A-LYS-118	0.22
R-A-LYS-128	0.22
R-A-LYS-1529	0.22
R-A-LYS-530	0.22
R-A-LYS-806	0.22
R-A-ARG-120	0.23
R-A-ARG-1226	0.23
R-A-ARG-1271	0.23
R-A-ARG-1288	0.23
R-A-ARG-1560	0.23
R-A-ARG-1586	0.23
R-A-ARG-1648	0.23
R-A-ARG-605	0.23
R-A-GLU-1930	0.23
R-A-HIE-308	0.23
R-A-ARG-1255	0.24
R-A-ARG-1515	0.24
R-A-ARG-195	0.24
R-A-LYS-1229	0.24
R-A-ARG-772	0.25
R-A-LYS-1740	0.25
R-A-VAL-1785	0.25
R-A-ARG-1773	0.26
R-A-LYS-623	0.26
R-A-ARG-104	0.27
R-A-ARG-1760	0.27
R-A-ARG-947	0.27
R-A-LYS-420	0.27
R-A-LYS-650	0.27
R-A-ARG-1844	0.28
R-A-LYS-1741	0.28
R-A-LYS-761	0.28
R-A-ARG-695	0.29
R-A-ARG-168	0.3
R-A-ARG-1727	0.31
R-A-ARG-1743	0.31
R-A-ARG-1795	0.31
R-A-ARG-440	0.32
R-A-CYS-298	0.32
R-A-ARG-1723	0.33
R-A-ARG-1855	0.33
R-A-ARG-1978	0.33
R-A-ARG-1988	0.33
R-A-LYS-387	0.33
R-A-ARG-1858	0.34
R-A-ARG-1864	0.34
R-A-ARG-1203	0.36
R-A-ARG-357	0.36
R-A-ARG-1880	0.37
R-A-LYS-1947	0.38
R-A-ARG-1106	0.39
R-A-ARG-1725	0.39
R-A-ARG-274	0.39
R-A-ASP-1177	0.4
R-A-LYS-1863	0.4
R-A-ARG-1922	0.41
R-A-HIE-1122	0.41
R-A-LYS-1162	0.43
R-A-ARG-1726	0.45
R-A-LYS-1724	0.45
R-A-LYS-1972	0.45
R-A-LYS-1061	0.49
R-A-ARG-1099	0.5
R-A-LYS-1996	0.5
R-A-ARG-1036	0.51
R-A-ARG-1900	0.59
R-A-ARG-345	0.61
R-A-LYS-1065	0.61
R-A-ARG-1909	0.62
R-A-LYS-259	0.62
R-A-LYS-730	0.64
R-A-ARG-1902	0.69
R-A-LYS-1198	0.76
R-A-ARG-723	0.8
R-A-LYS-534	1.07
R-A-ARG-1074	1.13
R-A-LYS-1967	1.69
R-A-ASN-1148	2
[truncated: 1 more rows]
